# Supplementary material for: Vulnerability of Mediterranean Ecosystems to Long-Term Changes along the Coast of Israel
Source: PLoS One. 2014 Jul 8;9(7):e102090. doi: 10.1371/journal.pone.0102090 (PMC4087011; doi:10.1371/journal.pone.0102090)
Supplement: Table S1 — Data - Modern pollen samples. (XLSX) [file pone.0102090.s001.xlsx]

## Sheet: Modern samples
Supplementary Table 1
Modern pollen samples
Samples	Wet Woodland	Dry shrubland	Phrygana	Open forest	Scrubs	Dry-Steppe	Wet steppe	Fen trees	Cultivated species	Weeds
	(%)	(%)	(%)	(%)	(%)	(%)	(%)	(%)	(%)	(%)
1	2.87081	9.56938	0.478469	0	55.2632	21.5311	1.19617	0	6.9378	2.15311
2	4.03023	10.0756	1.00756	0	52.6448	21.4106	1.25945	0	7.30479	2.267
3	4.12371	10.3093	2.83505	0	53.6082	18.299	1.03093	0	7.47423	2.31959
4	5.16796	12.6615	4.13437	0	48.5788	16.5375	1.29199	0	8.26873	3.35917
5	6.91489	21.8085	9.30851	0	36.9681	4.78723	1.59574	0	12.5	6.11702
6	8.54922	18.1347	14.5078	0	31.8653	7.25389	1.5544	0	12.1762	5.95855
7	7.93201	22.9462	19.5467	0	24.6459	6.51558	1.41643	0	11.6147	5.38244
8	9.36639	19.2837	15.427	0	27.2727	7.7135	1.65289	0	12.9477	6.33609
9	14.1827	37.0192	2.40385	0	8.89423	1.20192	5.28846	0	21.3942	9.61538
10	16.3636	37.9545	1.13636	0	6.13636	0.454545	7.95455	0	20.4545	9.54545
11	12.844	48.1651	0.229358	0	4.58716	0	4.81651	0	20.6422	8.7156
12	13.8672	42.9688	0.585938	0	8.00781	1.36719	7.03125	0	17.5781	8.59375
13	26.096	16.0752	0	1.67015	0.835073	0	16.0752	2.50522	25.0522	11.691
14	29.7959	12.449	0	2.44898	0.408163	0	15.7143	3.26531	24.4898	11.4286
15	27.044	15.7233	0	3.14465	0.419287	0	13.4172	2.51572	25.1572	12.5786
16	29.5409	12.5749	0	1.79641	0	0	16.5669	3.59281	23.9521	11.976
