# Supplementary material for: Vulnerability of Mediterranean Ecosystems to Long-Term Changes along the Coast of Israel
Source: PLoS One. 2014 Jul 8;9(7):e102090. doi: 10.1371/journal.pone.0102090 (PMC4087011; doi:10.1371/journal.pone.0102090)
Supplement: Table S2 — Data - Samples from the core. (XLSX) [file pone.0102090.s002.xlsx]

## Sheet: Fossil samples
Supplementary Table 2
Pollen samples from the core
Ages	Dry-Steppe	Scrubs	Phrygana	Dry shrubland	Wet Woodland	Open forest	Fen trees	Wet steppe	Cultivated	Weeds
(cal yr BP)	(%)	(%)	(%)	(%)	(%)	(%)	(%)	(%)	(%)	(%)
50	1.08197	33.0656	4.62739	33.4737	3.16729	0	0	14.0244	6.33459	4.03212
100	5.63044	37.1385	0.104637	34.8325	2.8647	0	0	10.3722	5.60975	3.44287
150	6.89528	33.2689	0	36.7844	3.01473	0	0	10.8532	5.5664	3.6171
200	7.99951	32.6963	0	36.7185	2.96051	0	0	10.6823	5.46368	3.47911
250	9.09488	34.9437	0	34.9873	2.72759	0	0	9.88915	5.29371	3.06363
300	10.3519	37.5228	0	33.0006	2.46028	0	0	8.97886	5.09865	2.58681
350	10.016	37.9546	0	32.8706	2.4693	0	0	9.00152	5.06099	2.62702
400	8.06136	35.9483	0	34.7782	2.77335	0	0	10.0226	5.20379	3.21251
450	6.86877	34.3547	0	36.1554	2.96245	0	0	10.6654	5.43998	3.55327
500	6.34145	32.7865	0	37.2633	3.05437	0	0	10.9957	5.89348	3.66524
550	5.13189	28.8085	0.528072	38.9015	3.4943	0	0	11.8321	7.06182	4.16067
600	2.9806	21.4752	1.90266	41.0384	4.46509	0	0	13.3813	9.22291	5.24103
650	1.47922	17.4137	2.78049	39.4912	5.30793	0	0.132223	14.1587	12.3286	6.23096
700	0.56531	17.5968	3.09384	30.9707	6.22763	0	0.543804	13.8685	18.2159	7.41662
750	0.0466303	18.4001	2.99984	25.5565	7.04314	0.111157	0.864405	13.447	21.574	7.97358
800	0	21.3995	1.61297	24.2459	8.55505	0.711603	1.25717	12.2712	20.7788	7.23463
850	0.0393333	24.2889	0.221578	23.4925	10.0673	1.2945	1.61037	11.1525	19.5947	6.43428
900	0.41022	24.1444	0	24.0975	10.865	1.26582	1.5354	11.2518	18.6943	6.27051
950	1.19397	24.0253	0.0318686	25.0057	11.4083	1.01227	1.25484	11.4881	17.4591	6.21403
1000	2.92696	34.0442	0.3799	21.3521	6.9159	0.518045	0.647557	8.87584	17.2941	6.27698
1050	4.41043	43.9458	0.775453	17.5218	2.27104	0.0959595	0.119949	6.19126	17.4976	6.3713
1100	4.31949	43.3904	1.75014	18.1624	1.47086	0	0	5.62279	17.7248	6.62819
1150	3.7558	39.7434	2.88964	20.1419	1.82695	0	0	5.70467	17.9347	6.91657
1200	2.8732	35.5403	3.87258	22.9232	2.99813	0	0	6.68332	17.3641	6.68332
1250	1.86478	31.1792	4.74893	25.9795	4.50516	0	0	8.05684	16.4772	6.22872
1300	1.63108	30.6633	3.34528	23.4637	3.86473	0	0	9.35536	19.0847	7.26715
1350	1.87075	32.4173	0.850254	18.1404	2.15643	0	0	10.3842	23.2833	8.99668
1400	2.1476	34.8316	0	15.431	5.8921	0	0	7.29646	23.3589	9.06041
1450	2.42942	37.3928	0	14.2026	11.9442	0	0	2.44195	21.4493	8.31972
1500	3.04375	37.9447	0	16.773	10.2571	0	0	0.848938	21.1393	8.1995
1550	3.9153	37.339	0.027099	21.8937	3.82782	0	0	1.00939	21.7201	8.42471
1600	3.90967	35.0172	1.72848	25.9015	1.45069	0	0	1.35809	20.8087	8.06626
1650	3.40609	31.9564	4.1909	28.8657	1.62733	0	0	1.78	19.1486	7.41528
1700	2.93774	28.9238	5.57153	31.7353	2.14398	0	0	2.30062	17.9386	6.94396
1750	2.49811	26.0558	6.31336	34.4332	2.8193	0.00212971	0.00212971	2.85417	17.0097	6.58596
1800	1.56417	23.8535	5.83007	37.3978	3.91042	0.106648	0.106648	3.69712	15.9616	6.25667
1850	0.391314	21.9726	4.70197	40.4291	5.22394	0.269385	0.268537	4.71317	14.8827	5.95603
1900	0	20.4346	2.76316	39.673	6.56898	0.637959	0.604067	6.41148	15.3469	6.32775
1950	0	19.1877	0.661565	37.2702	7.82511	1.07366	0.994178	8.23946	16.4447	6.95927
2000	0	17.9077	0	35.5025	9.6681	1.72661	1.572	8.79878	16.3635	7.0231
2050	0	16.5868	0	34.0243	11.8006	2.48234	2.23919	8.78666	15.7354	6.82297
2100	0	15.9421	0	34.2476	12.0759	2.43395	2.21426	9.19772	15.6779	6.75119
2150	0	15.5554	0	35.3939	11.3992	1.95618	1.80911	9.8666	15.9365	6.76833
2200	0	14.277	0	35.7361	11.3736	1.85557	1.35348	9.8891	16.591	7.61439
2250	0	12.5331	0	35.6541	11.7353	1.96701	0.874624	9.53954	17.4255	8.89328
2300	0	12.7119	0	35.5415	13.0529	2.38735	1.01282	8.58826	16.5771	8.76395
2350	0	13.7184	0	35.3693	14.6467	2.89267	1.41176	7.5013	15.1034	8.0427
2400	0	13.9794	0	33.7804	15.2763	2.96631	1.63433	7.7047	15.1981	8.23236
2450	0.0113125	13.9487	0.0188542	31.332	15.5229	2.83613	1.79775	8.51738	16.0233	8.87789
2500	0.307105	14.243	0.511842	32.5725	14.5391	2.41534	1.45667	8.01516	15.7869	9.00564
2550	0.714337	14.7121	1.19056	35.5815	13.0895	1.90056	0.911473	6.9868	14.8633	8.79594
2600	0.506687	15.411	0.844478	36.4537	14.6911	2.38115	1.36916	8.77703	11.0447	7.18221
2650	0.1056	16.0933	0.171716	36.3614	17.1891	3.15721	2.12758	11.3225	6.76755	5.30321
2700	0.0534298	16.0865	0	34.8403	17.7839	3.29484	2.25227	11.2983	7.5473	5.49642
2750	0.19785	15.8928	0.047273	32.658	17.6363	3.18338	2.1253	10.2181	10.2991	6.50474
2800	1.82819	17.6101	1.14537	33.4031	15.6773	2.6707	1.54185	8.27093	9.93943	6.81718
2850	5.02113	20.8798	3.34922	36.0501	11.8968	1.73205	0.436728	4.96188	7.77334	7.00474
2900	4.80679	15.6456	3.58153	32.9877	13.3365	2.21489	0.377003	4.42978	11.64	9.80207
2950	3.37586	9.16501	2.9859	29.0937	16.1519	3.02421	0.718001	5.14987	16.2831	12.511
3000	3.09453	10.301	2.88258	32.6833	15.0487	2.45867	0.50869	5.51081	14.5825	11.4031
3050	3.19672	14.036	2.94344	38.9526	12.5771	1.41649	0.109347	5.74183	10.6809	8.96701
3100	4.09874	17.2333	3.30694	41.1737	11.0387	1.16442	0	4.93712	8.33721	7.59199
3150	5.30756	20.2333	3.82241	41.6253	9.82819	1.20695	0	3.7343	6.72452	6.68831
3200	5.73962	21.1853	4.57303	37.8908	9.09939	1.16659	0	3.26645	8.53943	7.5595
3250	5.76342	21.0087	5.22141	33.3194	8.85377	1.15854	0.0198701	3.15051	11.2967	8.95423
3300	4.17018	15.5013	4.33867	31.0868	12.342	1.97978	0.336984	3.95956	14.0691	10.7835
3350	2.22055	8.80753	3.0339	29.4474	16.9031	3.04802	0.781053	5.13235	16.5293	12.518
3400	1.05634	4.34272	1.64319	24.5305	23.3177	4.69484	2.03443	8.21596	16.1972	12.1674
3450	0.209713	0.874995	0.595852	18.9912	29.6813	6.35608	3.4315	11.6907	14.9933	11.1486
3500	0	0.218818	4.59519	17.6878	28.957	6.12691	3.64697	13.202	13.7126	9.77389
3550	0.0196868	0.555169	9.65049	17.9242	26.1354	5.34301	3.4487	13.8215	12.5746	8.46053
3600	0.359842	2.267	10.9032	20.6189	23.8935	4.74991	2.66283	11.371	12.7744	8.45628
3650	0.810465	4.44618	10.7024	24.1978	21.9754	4.25423	1.68444	7.85914	13.3921	8.89331
3700	0.588466	3.17772	6.70851	23.0679	25.971	5.29619	2.3931	9.29776	12.6716	8.90545
3750	0.123498	0.680502	1.40788	20.341	32.0058	6.86097	3.71151	12.6145	11.3941	8.70992
3800	0	0.247627	0	21.5435	32.7693	6.93355	4.12712	14.9402	9.69872	7.80025
3850	0	0.94589	0.0141883	23.7119	32.093	6.43205	4.17085	16.8242	7.73475	6.51298
3900	0	7.34578	0.243506	17.8977	38.961	5.60065	3.49026	16.6396	4.74838	3.8961
3950	0.0785451	14.493	0.610906	10.6123	47.1872	4.72289	2.63078	15.7415	1.86132	1.23199
4000	1.4742	13.5954	2.49795	12.4898	48.4029	3.5217	1.59705	13.7592	1.3923	0.778051
4050	3.72777	9.84041	5.31693	17.8324	47.0189	2.01181	0.35897	10.9675	1.74301	1.07184
4100	7.90674	12.3163	8.41358	17.0806	42.5748	1.06437	0	7.45058	1.926	1.26711
4150	13.3712	17.9617	11.9419	13.3183	36.6224	0.251303	0	3.08417	2.02756	1.42143
4200	12.1016	18.4263	11.0558	11.3048	42.6295	0.0996016	0	1.59363	1.64343	1.14542
4250	9.35765	17.2876	9.21716	10.6573	49.5378	0.209952	0	1.60341	1.27423	0.854843
4300	6.81004	16.4875	7.44723	12.9829	49.1039	0.677021	0	4.42055	1.27439	0.796495
4350	4.1578	15.3701	5.51837	15.929	47.1063	1.33571	0.0537068	8.3519	1.36803	0.800131
4400	2.04778	9.02541	2.95791	13.1589	52.6735	2.84414	0.910125	14.069	1.32727	0.834281
4450	0.39496	2.03391	0.570497	9.11139	59.6698	4.38127	1.86598	19.5344	1.25384	0.869628
4500	0	0.503778	0	8.56423	60.8852	4.56999	1.79921	21.2307	1.25945	0.827636
4550	0	0.70192	0	9.1619	60.3078	4.30988	1.37706	21.7258	1.29301	0.757334
4600	0	0.922722	0	9.91926	60.7459	3.88312	0.807382	21.3764	1.34564	0.692042
4650	0	1.15157	0	10.8688	61.436	3.3816	0.172937	20.7167	1.41173	0.638808
4700	0	1.13537	0	13.2751	59.3013	3.1441	0	20.655	1.52838	0.829694
4750	0	1.02307	0	16.3441	55.9763	3.00006	0	20.8239	1.66398	1.13397
4800	0	1.08844	0	14.5578	57.8231	3.0839	0	20.7256	1.4966	1.13379
4850	0	1.27284	0.0275812	11.6779	60.7325	3.2965	0.0275812	20.4736	1.28507	1.01437
4900	0	2.6599	0.499991	11.5457	58.8193	4.58429	0.516595	18.9181	1.46558	0.61334
4950	0.0146666	4.67262	1.06103	12.6631	54.2292	5.03126	1.26016	18.17	1.69634	0.766396
5000	0.399971	8.34328	2.97438	16.4902	50.0462	3.95164	0.461941	14.5706	1.537	0.932292
5050	2.1722	16.5373	7.01041	20.7464	42.7708	1.69456	0	6.48304	1.56494	0.950665
5100	5.20002	13.3842	11.1634	22.4012	40.9309	0.822882	0	2.81564	1.76474	1.51688
5150	10.6086	17.0339	13.6052	16.9071	36.0399	0.301521	0	2.10218	1.90911	1.49242
5200	11.3173	23.2122	12.9983	14.145	33.092	0.197545	0	1.9426	2.11825	0.976776
5250	7.26585	28.2512	10.7767	17.1185	31.7538	0.525657	0	1.9195	1.54963	0.839174
5300	5.19176	27.495	8.9988	19.37	33.0463	0.757504	0	2.79174	1.38372	0.965259
5350	3.46976	23.8448	8.27356	21.0346	36.5206	0.895048	0	3.57578	1.412	0.972756
5400	1.30077	14.4999	5.41772	19.1615	45.2221	2.44541	0.0101836	9.21981	1.38611	1.19687
5450	0.184045	6.53534	2.40519	14.2038	51.7748	4.58301	1.15296	16.0423	1.45026	1.19198
5500	0.260769	7.16589	2.67793	14.9987	51.2246	4.30785	0.869565	15.2763	1.68752	1.11494
5550	3.07419	13.2658	6.28155	20.3519	44.4271	2.12425	0	7.54968	1.76482	1.05377
5600	7.72219	19.4774	10.1633	17.5011	39.112	0.948315	0	2.84476	1.65913	0.571852
5650	6.22533	21.2729	9.57571	14.3299	41.8236	1.38141	0	3.67779	1.36796	0.345353
5700	1.88622	15.0424	5.74911	15.374	48.2322	3.04896	0.645967	7.94539	1.31347	0.762241
5750	0.441324	5.4288	2.36514	11.051	53.4243	5.93086	2.1322	16.5307	1.36	1.04141
5800	0.000652628	2.87172	1.88789	7.92453	54.0999	6.86825	2.64902	20.5041	1.34229	1.41604
5850	0	7.53592	4.29343	11.1723	51.0773	4.88434	1.75552	16.0591	1.46946	1.62508
5900	0.737451	16.4909	8.44147	15.2174	43.9139	3.06446	0.745641	8.94072	1.33375	1.11367
