# Supplementary material for: Vulnerability of Mediterranean Ecosystems to Long-Term Changes along the Coast of Israel
Source: PLoS One. 2014 Jul 8;9(7):e102090. doi: 10.1371/journal.pone.0102090 (PMC4087011; doi:10.1371/journal.pone.0102090)
Supplement: Table S3 — Data - Reconstructed climate values for the Eastern Mediterranean, E/PE and P–E. (XLSX) [file pone.0102090.s003.xlsx]

## Sheet: Climate 1
Supplementary Table 3
Reconstructed climate values for the Eastern Mediterranean
	E/PE = ratio of actual and potential evapotranspiration
	P-E = difference between annual precipitation and actual evapotranspiration
	Ages	E/PE	P-E
	(cal yr BP)
	0	46.833	252.5
	50	46.753	306
	82	46.583	270
	170	42.373	249.5
	327	46.253	259
	432	47.253	298
	537	45.873	237.5
	641	43.293	228
	746	47.833	206
	851	50.413	231
	956	45.253	323
	1060	46.413	293
	1165	45.663	149
	1270	46.253	248
	1369	45.293	263.5
	1469	45.333	232
	1568	42.123	235
	1668	45.163	125
	1767	43.913	164
	1866	45.753	151
	1966	48.083	119
	2065	45.753	164
	2164	45.663	205
	2264	45.163	154
	2363	48.163	216
	2463	45.663	253.5
	2562	48.083	110
	2661	46.083	279.5
	2761	44.253	241
	2860	46.833	305
	2960	42.793	175
	3060	45.003	189
	3160	46.163	275
	3260	46.503	296
	3360	45.753	261
	3460	45.663	123
	3560	45.913	220
	3660	45.333	262
	3760	46.833	142
	3860	46.873	147.5
	3960	48.293	184.5
	4060	45.333	209
	4160	46.003	246
	4260	45.583	220
	4360	45.503	229.5
	4460	44.503	153
	4560	40.253	286
	4660	47.503	259
	4760	45.503	271.5
	4860	42.083	72
	4911	45.753	260
	4962	45.163	286
	5013	49.663	200
	5064	48.623	221
	5115	46.253	268
	5166	44.913	209
	5217	46.583	260
	5268	43.003	239
	5319	46.413	303
	5370	45.663	309
	5420	47.333	157
	5471	44.003	154
	5522	44.333	220
	5573	46.253	275
	5624	45.543	248
	5675	44.913	245
	5726	51.583	214
	5777	44.953	222
	5828	47.503	119
	5879	44.333	217
	5930	44.163	266
