# Supplementary material for: Vulnerability of Mediterranean Ecosystems to Long-Term Changes along the Coast of Israel
Source: PLoS One. 2014 Jul 8;9(7):e102090. doi: 10.1371/journal.pone.0102090 (PMC4087011; doi:10.1371/journal.pone.0102090)
Supplement: Table S4 — Data - Reconstructed climate values for the Eastern Mediterranean, annual precipitation, mean temperature of the coldest month, mean annual temperature, mean temperature of the warmest month. (XLSX) [file pone.0102090.s004.xlsx]

## Sheet: Climate 2
Supplementary Table 4
Reconstructed climate values for the Eastern Mediterranean
	Annual P = annual precipitation
	MTCO = mean temperature of the coldest month
	Annual T = mean annual temperature
	MTWA = mean temperature of the warmest month
	Ages	Annual P	MTCO	Annual T	MTWA	Annual P	MTCO	Annual T	MTWA
	(cal yr BP)	(mm yr-1)	(°C)	(°C)	(°C)	(90%	(90%	(90%	(90%
						conf. int.)	conf. int.)	conf. int.)	conf. int.)
	50	449.96	7.8927	18.8669	28.787	161.27	4.1	2.53	2.56
	100	448.09	9.0527	19.587	29.087	151.24	3.75	2.22	2.28
	150	440.74	9.2227	19.7569	29.297	148.76	3.6	2.09	2.18
	200	441.37	9.2627	19.767	29.267	147.45	3.54	1.97	2.13
	250	446.09	8.8427	19.357	28.967	153.27	3.79	2.15	2.26
	300	455.82	8.9327	19.337	28.847	147.73	3.66	2.14	2.23
	350	473.16	9.0927	19.337	28.707	138.95	3.53	2.05	2.1
	400	482.6	9.0327	19.2569	28.597	138.54	3.47	1.98	2.08
	450	480.28	8.6927	19.057	28.527	143.23	3.49	1.98	2.15
	500	459.35	8.7427	19.2569	28.887	145.9	3.58	2.1	2.24
	550	432.59	8.2027	19.0469	28.947	144.7	3.56	2.17	2.27
	600	460.61	8.2227	18.8469	28.607	148.99	3.59	2.2	2.34
	650	472.91	7.2127	18.0469	28.087	160.62	3.94	2.43	2.52
	700	465.14	6.0527	17.377	27.847	169.64	4.42	2.76	2.74
	750	462.69	5.2027	17.0669	27.707	168.93	4.79	2.99	2.77
	800	463.03	5.8227	17.3469	27.797	180.5	4.46	2.68	2.75
	850	470.94	5.0627	16.627	27.447	170.74	4.17	2.52	2.58
	900	474.96	5.8827	17.1369	27.587	171.67	4.44	2.74	2.68
	950	442.69	6.1227	17.487	28.047	171.68	4.48	2.77	2.66
	1000	434.29	5.8127	17.327	28.037	168.9	4.5	2.86	2.68
	1050	401.86	6.9027	18.3469	28.947	176.65	4.52	2.91	2.87
	1100	418.31	7.9227	19.087	29.247	171.42	4.56	2.94	2.77
	1150	427.02	8.3427	19.3169	29.307	171.89	4.59	2.93	2.74
	1200	429.59	8.5427	19.447	29.357	173.43	4.65	2.95	2.74
	1250	430.03	8.4527	19.3869	29.317	175.57	4.73	2.95	2.74
	1300	426.83	8.4427	19.4169	29.327	177.09	4.77	2.91	2.7
	1350	424.09	8.6427	19.557	29.377	177.08	4.75	2.81	2.62
	1400	420.27	8.7227	19.627	29.427	175.59	4.68	2.69	2.53
	1450	417.11	8.7927	19.6869	29.457	173.86	4.62	2.63	2.48
	1500	417.93	8.5027	19.467	29.337	174.23	4.63	2.65	2.52
	1550	420.36	7.9427	19.0669	29.107	176.13	4.7	2.73	2.62
	1600	423.74	7.5727	18.7969	28.957	177.66	4.77	2.84	2.73
	1650	424.07	7.5027	18.7769	28.977	176.96	4.81	2.92	2.81
	1700	419.43	7.7627	19.037	29.167	172.16	4.79	2.98	2.84
	1750	412.78	7.3427	18.8169	29.137	169.14	4.85	3.05	2.89
	1800	412.33	6.5327	18.2769	28.867	169.62	4.9	3.1	2.96
	1850	422.31	5.8627	17.6569	28.467	159.76	4.76	3.09	2.84
	1900	432.91	7.0927	18.467	28.707	158.51	4.77	3.06	2.8
	1950	452.14	7.2127	18.377	28.487	159.4	4.55	2.9	2.74
	2000	439.83	5.9727	17.6369	28.257	152.99	4.44	2.81	2.59
	2050	436.81	7.3527	18.6169	28.797	159.73	4.65	3.04	2.79
	2100	432.31	6.3827	18.0469	28.527	167.77	4.95	3.25	2.97
	2150	418.55	6.8627	18.467	28.917	174.26	5.09	3.34	3.06
	2200	428.13	6.3927	18.057	28.587	181.61	5.11	3.36	3.18
	2250	435.3	8.2727	19.2969	29.137	173.07	4.7	2.94	2.9
	2300	442.31	8.4127	19.377	29.087	174.55	4.71	2.94	2.93
	2350	441.09	9.0027	19.787	29.247	195.72	4.99	2.84	2.95
	2400	448.27	8.1927	19.0969	28.817	206.92	5.04	2.69	2.9
	2450	453.26	6.2527	17.557	27.997	185.49	4.52	2.41	2.54
	2500	422.24	6.5927	18.0669	28.627	187.64	4.71	2.65	2.7
	2550	434.02	6.1827	17.6169	28.247	178.79	4.69	2.79	2.72
	2600	425.71	5.5527	17.3169	28.227	176.36	4.67	2.8	2.7
	2650	431.28	5.8927	17.5469	28.237	169.68	4.68	2.81	2.62
	2700	444.28	6.7327	17.987	28.317	172.18	4.41	2.69	2.65
	2750	432.21	6.2827	17.767	28.337	169.62	4.2	2.64	2.67
	2800	428.92	8.8227	19.487	29.147	156.75	4.14	2.41	2.33
	2850	437.01	8.7527	19.377	28.937	155.22	3.95	2.34	2.37
	2900	442.16	9.0127	19.5669	29.057	149.06	3.92	2.34	2.3
	2950	451.35	7.6027	18.5469	28.497	145.6	4.12	2.64	2.45
	3000	418.93	8.7027	19.5269	29.317	140.72	3.75	2.3	2.22
	3050	379.15	7.6627	19.147	29.607	143.94	3.81	2.39	2.32
	3100	375.7	6.7627	18.607	29.377	140.31	3.75	2.29	2.24
	3150	383.27	6.2427	18.177	29.097	137.6	3.48	2.13	2.18
	3200	423.54	7.0127	18.327	28.627	138.63	3.54	2.15	2.16
	3250	437.53	7.7527	18.697	28.597	140.46	3.75	2.27	2.19
	3300	412.94	7.2927	18.5969	28.877	140.49	3.78	2.37	2.25
	3350	475.31	6.7127	17.627	27.757	141.63	3.97	2.43	2.31
	3400	434.31	6.2827	17.7069	28.217	154.33	4.35	2.72	2.52
	3450	441.79	5.5127	17.1369	27.817	153.56	4.22	2.76	2.63
	3500	382.2	4.3027	16.607	27.847	150.71	4.54	2.88	2.57
	3550	411.03	3.1627	15.5969	27.077	156.49	4.85	3.24	2.85
	3600	414.29	3.0427	15.487	27.007	158.5	4.98	3.34	2.93
	3650	417.69	3.1627	15.547	27.017	160.05	5.08	3.42	2.99
	3700	420.91	2.7627	15.237	26.827	162.42	5.19	3.51	3.05
	3750	423.11	2.2427	14.8469	26.617	165.16	5.29	3.59	3.11
	3800	421.49	1.7527	14.5169	26.457	165.77	5.27	3.58	3.11
	3850	415.82	1.2927	14.227	26.367	165.56	5.17	3.5	3.07
	3900	406.56	1.7127	14.577	26.607	164.48	5.01	3.36	2.99
	3950	394.4	2.5327	15.217	27.007	162.39	4.79	3.16	2.88
	4000	379.45	3.7327	16.147	27.587	158.44	4.47	2.87	2.7
	4050	361.45	5.3227	17.3669	28.347	152.17	4.01	2.45	2.44
	4100	342.26	6.7527	18.487	29.107	145.17	3.5	1.99	2.15
	4150	323.9	8.6427	19.9169	30.017	136.83	2.94	1.41	1.78
	4200	318.43	8.9527	20.1869	30.227	135.32	2.82	1.3	1.71
	4250	317.09	8.7527	20.077	30.207	136.28	2.85	1.33	1.76
	4300	323.81	8.0927	19.5669	29.897	138.72	2.99	1.45	1.86
	4350	336.01	6.9527	18.697	29.347	141.78	3.18	1.63	1.98
	4400	352.8	6.2027	18.087	28.917	146.51	3.48	1.91	2.14
	4450	374.22	5.3627	17.3869	28.417	154.72	3.97	2.36	2.41
	4500	395.86	4.9827	17.0269	28.057	163.19	4.49	2.84	2.69
	4550	421.27	4.7727	16.7569	27.707	168.55	4.88	3.19	2.87
	4600	429.13	5.2227	17.0669	27.787	167.11	5.04	3.31	2.87
	4650	429.49	6.0627	17.717	28.097	162.1	5.1	3.34	2.76
	4700	406.65	5.5927	17.607	28.307	158.53	5.02	3.29	2.69
	4750	371.15	4.6127	17.2269	28.517	152.48	4.72	3.08	2.54
	4800	363.93	4.3727	16.9969	28.457	146.52	4.34	2.82	2.38
	4850	366.78	4.2027	16.6569	28.217	143.47	4.06	2.64	2.29
	4900	402.27	3.4927	15.7769	27.357	149.2	4.18	2.76	2.46
	4950	457.9	3.7627	15.4369	26.447	160.79	4.54	3.08	2.79
	5000	472.74	3.3127	15.0069	25.907	167.18	4.57	3.03	2.87
	5050	435.56	3.7027	15.577	26.447	171.94	4.52	2.83	2.85
	5100	383.08	5.7827	17.397	27.867	164.61	4.02	2.35	2.53
	5150	342.34	7.9427	19.2069	29.267	149.85	3.21	1.63	2
	5200	331.92	8.5227	19.737	29.807	141.45	2.65	1.22	1.72
	5250	356.2	8.6327	19.627	29.577	137.17	2.62	1.25	1.7
	5300	389.21	8.2427	19.0269	28.887	136.78	3.14	1.75	1.9
	5350	404.26	6.4327	17.677	28.037	144.3	3.91	2.34	2.14
	5400	402.33	4.0027	16.197	27.357	158.41	4.99	3.1	2.46
	5450	394.16	2.7727	15.547	27.187	161.66	5.16	3.19	2.5
	5500	385.64	4.1227	16.5269	27.797	158.15	4.67	2.79	2.32
	5550	372.2	7.0627	18.5069	28.867	150.99	4.12	2.32	2.1
	5600	363.37	8.2927	19.327	29.297	138.29	3.32	1.65	1.78
	5650	375.78	6.7427	18.2069	28.637	139.73	3.57	1.79	1.84
	5700	399.93	3.8727	16.057	27.377	154.61	4.82	2.74	2.26
	5750	408.05	1.3027	14.1869	26.397	163.61	5.39	3.23	2.55
	5800	394.83	0.7027	13.907	26.407	168.54	5.46	3.4	2.74
	5850	384.28	2.1627	15.077	27.097	168.45	5.08	3.23	2.76
	5900	386.5	4.9727	17.107	28.067	163.55	4.26	2.72	2.62
